# Supplementary material for: Relationship Factors and Trajectories of Intimate Partner Violence among South African Women during Pregnancy and the Postpartum Period
Source: PLoS One. 2014 Sep 30;9(9):e106829. doi: 10.1371/journal.pone.0106829 (PMC4182034; doi:10.1371/journal.pone.0106829)
Supplement: Data Set S1 — This file presents the data necessary to replicate the analysis in the manuscript. (ZIP) [file pone.0106829.s002.zip]

Archive with 1 entries (1 files):
- Data Set S1.sas7bdat
